# Supplementary material for: The red bayberry genome and genetic basis of sex determination
Source: Plant Biotechnol J. 2018 Aug 10;17(2):397–409. doi: 10.1111/pbi.12985 (PMC6335074; doi:10.1111/pbi.12985)
Supplement: Supplementary file 2 — Table S3 The alignment results of two parents and their 95 progenies. Table S7 Classification of red bayberry repeat sequences. Table S11 Comparison of red bayberry transcription factors with other species in number observed per transcription factor class. Table S14 GO cluster/analysis for genes in M. rubra unique families. Table S15 Plant materials used for BSA sequencing, resequencing and sex‐specific primer PCR amplification. Table S17 The filtered SNP information in BSA and resequenced individuals. Table S18 Female‐specific genes and their paralogous on the same chromosome. Table S19 Primer sequences information. [file PBI-17-397-s001.xlsx]

## Sheet: Table S3
Table S3. The alignment results of two parents and their 95 progenies
Sample ID	RawBases	CleanBases	Paired mapping (PE)	Singled mapping (SE)	All mapping	All mapping%
Biqi	4639437186	4624171756	26974698	929270	28390882	87.9
Dongkui	7400400766	7368772186	39627926	2817793	44782711	86.4
BD-1	9066376514	9029388156	48110288	3010723	54584825	87.11
BD-2	1042353988	1038507870	5592262	258278	6201788	86.07
BD-3	2249718114	2231658122	11681140	749085	13321333	87.22
BD-5	2296873072	2289415640	11554604	842565	13577777	86.68
BD-6	4223638920	4216801058	22488306	1541501	25285933	86.44
BD-7	3333343484	3326580070	18834042	979643	20626283	88.14
BD-9	5595865346	5572716058	29359340	2139711	33262311	86.06
BD-11	2865119756	2850325088	14876372	1064544	17202064	86.36
BD-13	843518014	814874638	1699692	266623	2636089	81.75
BD-14	1111241404	1075709802	1859114	294841	2876287	81.47
BD-15	708826484	707520110	2610756	379350	4018852	82.76
BD-17	631431416	630500748	2371456	375585	3604017	81.57
BD-18	1306501166	1269442638	1722756	280258	2665352	81.63
BD-19	1856614730	1784729278	1538630	247815	2362387	81.65
BD-22	1811554338	1805341124	9271004	600447	10607335	84.68
BD-25	2899099664	2880782268	15334652	917096	17423134	87.17
BD-26	3322315760	3310544240	17099826	1239685	19826365	86.31
BD-27	3287067884	3269978598	16556810	1236004	19235552	85.95
BD-30	1475367174	1467280644	8145466	330253	8919521	88.22
BD-31	976170556	969979530	5113882	350569	5734271	86.64
BD-32	3466967340	3454342408	17674124	1313718	20498718	86.12
BD-34	4979813882	4951365758	26123734	1832664	30045596	86.85
BD-37	2901082510	2889058514	15098656	1123957	17562349	86.4
BD-38	3433068768	3410457842	18033988	1305769	20860249	86.93
BD-39	3279478924	3265520366	17171736	1277066	19879722	86.52
BD-41	1663650844	1659553676	8364984	646924	9896064	85.96
BD-44	937158378	935080144	4869242	268853	5637445	86.96
BD-46	613809938	612258262	2420388	321494	3504364	82.77
BD-47	2107224448	2102857822	11056734	639267	12681075	86.94
BD-49	2179790726	2172802854	10858736	824198	12829530	86.3
BD-50	2029656086	2025358302	9997296	820776	11936018	85.55
BD-51	1327627382	1324218192	6366282	427537	7406439	81.19
BD-52	2478197292	2472123514	12519298	987865	14832741	85.9
BD-56	2067998720	2062252612	10457072	868994	12488338	86.09
BD-57	957051836	954787844	4468330	448615	5694199	84.87
BD-58	4624919936	4614685158	24950202	1657161	27956823	87.33
BD-60	4866166418	4858447302	25985678	1788836	29249094	86.78
BD-62	4564069444	4553416298	24442084	1512103	27136353	87.09
BD-63	5157710982	5148418760	27080332	1886160	30466352	86.48
BD-64	5373988542	5365593232	28640788	1893904	32058354	86.72
BD-65	5436206398	5426805362	29115876	1859320	32503836	86.93
BD-66	6176113506	6165558972	33847418	2111902	37624984	87.35
BD-67	5277314056	5268680500	28771456	1903043	32116539	86.65
BD-70	2176289734	2172274170	12928686	436092	13630160	89.19
BD-71	1332997266	1328967618	7306870	399332	8025968	87.33
BD-72	1416164264	1412447268	7543534	506051	8450953	86.52
BD-73	1423576814	1419447502	7695602	491362	8531226	86.91
BD-74	1294412394	1290610544	6998618	424314	7756632	86.91
BD-76	1439699856	1435788548	7582998	503279	8475295	86.54
BD-79	893008594	890760268	4734134	292251	5262405	86.6
BD-80	1361101526	1358194000	7108708	515069	8026241	86.05
BD-81	1187738632	1185122358	6295108	410248	7037808	86.46
BD-82	1330823612	1327720350	7181030	453584	8006206	86.59
BD-84	1719038116	1714875452	9458862	589932	10452410	86.91
BD-87	1503425074	1498258256	8194978	546570	9145490	87.05
BD-88	1379041830	1375623712	7448582	517472	8360270	86.67
BD-91	1355598734	1350685858	7962474	216420	8270514	88.28
BD-93	6332562858	6308686612	33184230	2442760	37620180	85.98
BD-94	1200128082	1194885054	7012118	189905	7283313	87.88
BD-95	2083448920	2073360830	11036102	662252	12284252	86.61
BD-96	5838907358	5815624022	30736978	2103996	34515930	86.75
BD-97	5832319414	5807539562	30597906	2208738	34644370	86.6
BD-99	7984113242	7946385042	43186032	2686338	47754882	87.25
BD-100	6947571642	6916045112	36828672	2822247	42067531	86.48
BD-101	2641699164	2632511422	14995736	493870	16137626	88.34
BD-103	7937484720	7902229714	43688228	2020645	48198427	87.89
BD-104	4265615828	4248043690	22017050	1478659	25231945	86.78
BD-105	10145946548	10102184930	54345110	2859536	60548790	87.56
BD-107	1960191622	1953196076	10836050	411459	11780665	87.52
BD-109	741782892	738709972	4117390	145551	4464115	87.69
BD-110	3670713586	3654591998	19353982	1386966	22259210	86.54
BD-111	3138814406	3123692386	16491996	1170701	19024655	86.54
BD-112	2599038050	2587505452	13594876	983383	15709731	86.27
BD-113	1366824750	1362894082	1436278	229203	2229763	80.99
BD-114	1397453080	1394879058	1424280	222342	2204578	81.93
BD-115	1151689136	1145889258	1526816	238448	2366052	81.62
BD-117	1169018490	1133961022	1723402	255468	2654098	82.35
BD13-12	445364540	442495856	2423998	136395	2656207	85.24
BD13-18	526816592	522437880	2931268	155691	3198247	86.93
BD13-2	756628210	738788394	2814216	126371	3015695	58.9
BD13-3	988231104	971410176	5609466	223290	5990632	88.8
BD13-9	1235948292	1214854848	4880354	227125	5237487	62.54
BD13-33	831036960	826767648	4768978	152293	5010515	87.27
BD13-46	501467320	488708336	2778112	129162	2998670	87.13
BD13-55	943983936	926994528	3269112	186767	3571887	55.49
BD13-70	542982440	534969096	3051558	151867	3315031	87.99
BD13-73	446265216	429168672	2426262	106194	2611410	87.62
BD13-78	540107136	519906816	2782992	142978	3029474	83.91
BD13-81	494338752	483034752	2754462	107718	2932142	87.41
BD13-83	697567444	672478012	2603190	106347	2771989	59.63
BD13-87	669683484	644272088	2150232	123904	2351928	52.77
BD13-91	418464780	407544250	2315622	96021	2478597	88.19
BD13-93	581616460	567066000	3133464	152169	3397335	86.87
BD13-94	613735122	595785476	3386218	155741	3649327	87.59
BD13-106	629306512	616082620	3525672	162268	3797738	87.53

## Sheet: Table S7
Table S7. Classification of red bayberry repeat sequences
	Element Type	Number (copies)	Lengths (bp)	Rate of TE (%)	Rate of Genome (%)
Class I	LTR/Caulimoviru	2319	1008401	0.885378	0.322499
	LTR/Copia	87144	31016614	27.2327	9.9195
	LTR/DIRS	413	94649	0.083102	0.0302699
	LTR/ERV1	1247	410953	0.360818	0.131428
	LTR/ERV4	39	12928	0.0113508	0.00413454
	LTR/ERVK	858	159482	0.140026	0.0510043
	LTR/ERVL	45	2723	0.0023908	0.000870849
	LTR/Gypsy	40429	16032674	14.0767	5.12745
	LTR/Ngaro	71	78008	0.0684912	0.0249479
	LTR/Pao	419	147691	0.129673	0.0472334
	LTR/other	4275	8126717	7.13527	2.59903
	LINE/CR1	96	27019	0.0237227	0.00864101
	LINE/Dong-R4	4	1676	0.00147153	0.000536006
	LINE/DRE	11	2003	0.00175864	0.000640584
	LINE/I	28	1934	0.00169806	0.000618517
	LINE/Jockey	156	27015	0.0237192	0.00863973
	LINE/L1	29182	9072667	7.96582	2.90155
	LINE/L2	949	306307	0.268938	0.0979608
	LINE/Penelope	271	61387	0.0538979	0.0196323
	LINE/Proto2	1	1335	0.00117213	0.00042695
	LINE/R1	109	14482	0.0127152	0.00463152
	LINE/R2	317	106077	0.0931358	0.0339247
	LINE/RTE	189	86306	0.0757768	0.0276017
	LINE/Tad1	153	89231	0.078345	0.0285372
	SINE/B4	46	2514	0.0022073	0.000804009
	SINE/C	37	2098	0.00184205	0.000670967
	SINE/ID	17	793	0.000696256	0.000253611
	SINE/other	2612	168389	0.147846	0.0538529
	SINE/tRNA	26	1874	0.00164538	0.000599329
	SINE/U	18	4123	0.00362	0.00131859
Class II	DNA/Academ	105	20124	0.0176689	0.00643591
	DNA/Chapaev	7	527	0.000462707	0.000168541
	DNA/CMC	20055	10978318	9.63899	3.511
	DNA/CMC-Chapaev	288	1298	0.00113965	0.000415117
	DNA/En-Spm	10253	2897856	2.54432	0.926771
	DNA/Ginger	306	66138	0.0580693	0.0211518
	DNA/Harbinger	803	196499	0.172527	0.0628428
	DNA/hAT	1086	8549745	7.50669	2.73432
	DNA/Maverick	1425	333779	0.293059	0.106747
	DNA/MuDR	4295	1638556	1.43866	0.524031
	DNA/MuLE	3071	2014745	1.76895	0.644341
	DNA/Novosib	63	5682	0.00498881	0.00181717
	DNA/P	248	60975	0.0535362	0.0195006
	DNA/PiggyBac	24	1396	0.00122569	0.000446458
	DNA/Sola	179	20678	0.0181553	0.00661308
	DNA/TcMar	284	98421	0.0864138	0.0314763
	DNA/Transib	4	427	0.000374907	0.00013656
	Satellite	1007	235069	0.206391	0.075178
	Unknown	45906	19706173	17.3021	6.30228
	Other	3	474	0.000416173	0.000151591

## Sheet: Table S11
Table S11. Comparison of red bayberry Transcription factors with other species in number observed per Transcription factor class
TF class	Medicago truncatula	Arabidopsis thaliana	Morella rubra	Prunus persica	Glycine max
RAV	3	7	3	8	5
WRKY	140	90	56	85	296
bZIP	124	127	53	157	352
Trihelix	41	34	29	59	104
bHLH	259	225	128	282	548
HSF	36	25	18	45	81
Nin-like	21	17	9	19	61
NAC	123	138	73	186	269
FAR1	91	26	20	132	138
GRAS	75	37	49	83	151
SRS	12	16	5	12	42
NF-YB	24	27	14	23	58
GATA	53	41	30	31	92
CPP	9	9	4	27	26
EIL	13	6	5	6	13
BES1	9	14	7	17	19
BBR-BPC	4	17	5	13	29
SBP	28	30	17	46	111
TCP	27	33	17	36	81
Dof	47	47	27	32	97
NF-YA	16	21	6	15	117
LBD	67	50	34	51	125
ZF-HD	18	18	11	16	58
GeBP	6	23	5	9	10
NF-YC	17	21	7	22	38
E2F/DP	12	16	7	18	38
CAMTA	20	10	8	19	24
YABBY	8	8	9	15	47
NF-X1	5	2	3	2	10
LFY	1	1	1	1	2
VOZ	4	3	2	5	26
Whirly	3	4	2	5	18
SAP	1	1	2	1	2
HRT-like	3	2	0	1	1
S1Fa-like	4	4	2	1	4
STAT	1	4	1	3	2
ARF	65	37	14	40	107
B3	113	77	52	148	148
AP2	37	30	15	25	99
ERF	197	139	106	116	338
DBB	15	14	14	9	47
CO-like	13	22	7	11	40
ARR-B	46	21	9	14	55
G2-like	77	64	37	98	222
MIKC_MADS	50	76	27	70	209
M-type_MADS	99	70	38	57	87
GRF	12	9	10	17	42
HB-other	20	11	10	23	30
WOX	21	18	12	14	41
TALE	34	33	18	37	133
HD-ZIP	58	58	26	51	180
HB-PHD	5	3	2	11	16
C2H2	112	116	89	114	321
C3H	90	66	39	125	150
LSD	9	12	3	7	18
MYB	185	168	125	163	430
MYB_related	158	97	64	145	342
NZZ/SPL	0	1	1	2	0

## Sheet: Table S14
Table S14. GO cluster/analysis for genes in M. rubra unique families.
GO Term	Ontology source	GO Term	Number of Gene	p value
GO:0016740	Molecular function	transferase activity	396	9.6e-09
GO:0016772	Molecular function	transferase activity, transferring phosphorus-containing groups	228	2.3e-06
GO:0016020	Cellular component	membrane	212	0.00067
GO:0051179	Biological process	localization	173	0.03561
GO:0016301	Molecular function	kinase activity	165	0.00098
GO:0006810	Biological process	transport	153	0.02045
GO:0043412	Biological process	macromolecule modification	145	0.04426
GO:0044765	Biological process	single-organism transport	132	0.00202
GO:0006464	Biological process	cellular protein modification process	132	0.03991
GO:0036211	Biological process	protein modification process	132	0.04816
GO:0016773	Molecular function	phosphotransferase activity, alcohol group as acceptor	120	0.01641
GO:0004672	Molecular function	protein kinase activity	112	0.02734
GO:0044425	Cellular component	membrane part	102	0.04427
GO:0006811	Biological process	ion transport	81	0.00078
GO:0071702	Biological process	organic substance transport	65	0.02332
GO:0033036	Biological process	macromolecule localization	59	0.00617
GO:0016798	Molecular function	hydrolase activity, acting on glycosyl bonds	54	0.00235
GO:0045184	Biological process	establishment of protein localization	48	0.02005
GO:0008104	Biological process	protein localization	48	0.03949
GO:0006259	Biological process	DNA metabolic process	43	0.02388
GO:0035556	Biological process	intracellular signal transduction	37	0.00412
GO:0009057	Biological process	macromolecule catabolic process	36	0.00827
GO:0031090	Cellular component	organelle membrane	29	0.00245
GO:0046527	Molecular function	glucosyltransferase activity	28	0.0041
GO:0044265	Biological process	cellular macromolecule catabolic process	28	0.01812
GO:0051276	Biological process	chromosome organization	28	0.04435
GO:1901137	Biological process	carbohydrate derivative biosynthetic process	27	0.00166
GO:0035251	Molecular function	UDP-glucosyltransferase activity	22	0.00748
GO:0008168	Molecular function	methyltransferase activity	22	0.03572
GO:1901657	Biological process	glycosyl compound metabolic process	22	0.0029
GO:0016192	Biological process	vesicle-mediated transport	20	0.03461
GO:0005618	Cellular component	cell wall	19	0.02384
GO:0016265	Biological process	death	19	0.01533
GO:0098588	Cellular component	bounding membrane of organelle	18	0.0005
GO:0098542	Biological process	defense response to other organism	18	0.02932
GO:0005216	Molecular function	ion channel activity	17	0.00093
GO:0022838	Molecular function	substrate-specific channel activity	17	0.00093
GO:0015267	Molecular function	channel activity	17	0.00142
GO:0022803	Molecular function	passive transmembrane transporter activity	17	0.00142
GO:1901659	Biological process	glycosyl compound biosynthetic process	17	0.00043
GO:0016782	Molecular function	transferase activity, transferring sulfur-containing groups	16	3.2e-07
GO:0048518	Biological process	positive regulation of biological process	16	0.02505
GO:0005319	Molecular function	lipid transporter activity	15	1.2e-07
GO:0009893	Biological process	positive regulation of metabolic process	15	0.00023
GO:0008146	Molecular function	sulfotransferase activity	14	1.5e-10
GO:0048193	Biological process	Golgi vesicle transport	14	7.9e-06
GO:0061640	Biological process	cytoskeleton-dependent cytokinesis	14	0.03341
GO:0022836	Molecular function	gated channel activity	13	0.00172
GO:0030120	Cellular component	vesicle coat	13	1.3e-10
GO:0030119	Cellular component	AP-type membrane coat adaptor complex	13	1.5e-09
GO:0030135	Cellular component	coated vesicle	13	1.8e-08
GO:0030662	Cellular component	coated vesicle membrane	13	1.8e-08
GO:0012506	Cellular component	vesicle membrane	13	8.9e-08
GO:0030659	Cellular component	cytoplasmic vesicle membrane	13	8.9e-08
GO:0044433	Cellular component	cytoplasmic vesicle part	13	8.9e-08
GO:0016023	Cellular component	cytoplasmic membrane-bounded vesicle	13	8.8e-07
GO:0031410	Cellular component	cytoplasmic vesicle	13	8.8e-07
GO:0030117	Cellular component	membrane coat	13	1.2e-06
GO:0048475	Cellular component	coated membrane	13	1.2e-06
GO:0031988	Cellular component	membrane-bounded vesicle	13	1.6e-06
GO:0031982	Cellular component	vesicle	13	2e-06
GO:0009260	Biological process	ribonucleotide biosynthetic process	13	0.00685
GO:0046390	Biological process	ribose phosphate biosynthetic process	13	0.00685
GO:0044093	Biological process	positive regulation of molecular function	13	0.01133
GO:0009116	Biological process	nucleoside metabolic process	13	0.04431
GO:0015276	Molecular function	ligand-gated ion channel activity	12	0.00062
GO:0022834	Molecular function	ligand-gated channel activity	12	0.00062
GO:0042625	Molecular function	ATPase activity, coupled to transmembrane movement of ions	12	0.03033
GO:0016469	Cellular component	proton-transporting two-sector ATPase complex	12	2.5e-05
GO:0042742	Biological process	defense response to bacterium	12	7.7e-06
GO:0009152	Biological process	purine ribonucleotide biosynthetic process	12	0.0028
GO:0006164	Biological process	purine nucleotide biosynthetic process	12	0.0032
GO:0072522	Biological process	purine-containing compound biosynthetic process	12	0.00597
GO:0001871	Molecular function	pattern binding	11	0.00183
GO:0098655	Biological process	cation transmembrane transport	11	0.0009
GO:0098660	Biological process	inorganic ion transmembrane transport	11	0.0009
GO:0098662	Biological process	inorganic cation transmembrane transport	11	0.0009
GO:0009156	Biological process	ribonucleoside monophosphate biosynthetic process	11	0.00108
GO:0009161	Biological process	ribonucleoside monophosphate metabolic process	11	0.00152
GO:0009163	Biological process	nucleoside biosynthetic process	11	0.00152
GO:0042455	Biological process	ribonucleoside biosynthetic process	11	0.00152
GO:0009124	Biological process	nucleoside monophosphate biosynthetic process	11	0.00328
GO:0009123	Biological process	nucleoside monophosphate metabolic process	11	0.00433
GO:0006305	Biological process	DNA alkylation	11	0.00915
GO:0006304	Biological process	DNA modification	11	0.01025
GO:0010876	Biological process	lipid localization	11	0.01733
GO:0015992	Biological process	proton transport	11	0.03545
GO:0005984	Biological process	disaccharide metabolic process	11	0.03841
GO:0006754	Biological process	ATP biosynthetic process	10	8.3e-05
GO:0009145	Biological process	purine nucleoside triphosphate biosynthetic process	10	8.3e-05
GO:0009206	Biological process	purine ribonucleoside triphosphate biosynthetic process	10	8.3e-05
GO:0046034	Biological process	ATP metabolic process	10	0.00015
GO:0042451	Biological process	purine nucleoside biosynthetic process	10	0.00032
GO:0046129	Biological process	purine ribonucleoside biosynthetic process	10	0.00032
GO:0009168	Biological process	purine ribonucleoside monophosphate biosynthetic process	10	0.0004
GO:0009127	Biological process	purine nucleoside monophosphate biosynthetic process	10	0.00062
GO:0009167	Biological process	purine ribonucleoside monophosphate metabolic process	10	0.00062
GO:0009126	Biological process	purine nucleoside monophosphate metabolic process	10	0.00094
GO:0009201	Biological process	ribonucleoside triphosphate biosynthetic process	10	0.00094
GO:0009142	Biological process	nucleoside triphosphate biosynthetic process	10	0.00138
GO:0009144	Biological process	purine nucleoside triphosphate metabolic process	10	0.04433
GO:0009205	Biological process	purine ribonucleoside triphosphate metabolic process	10	0.04433
GO:0005230	Molecular function	extracellular ligand-gated ion channel activity	9	0.00261
GO:0009896	Biological process	positive regulation of catabolic process	9	2.6e-07
GO:1902600	Biological process	hydrogen ion transmembrane transport	9	0.00045
GO:0016143	Biological process	S-glycoside metabolic process	9	0.00686
GO:0019757	Biological process	glycosinolate metabolic process	9	0.00686
GO:0009894	Biological process	regulation of catabolic process	9	0.03935
GO:0006972	Biological process	hyperosmotic response	9	0.04307
GO:0016623	Molecular function	oxidoreductase activity, acting on the aldehyde or oxo group of donors, oxygen as acceptor	8	8.1e-06
GO:0017016	Molecular function	Ras GTPase binding	8	0.00529
GO:0031267	Molecular function	small GTPase binding	8	0.00529
GO:0051020	Molecular function	GTPase binding	8	0.00529
GO:0033178	Cellular component	proton-transporting two-sector ATPase complex, catalytic domain	8	3.7e-06
GO:0044764	Biological process	multi-organism cellular process	8	0.00064
GO:0006869	Biological process	lipid transport	8	0.00216
GO:0032270	Biological process	positive regulation of cellular protein metabolic process	8	0.04075
GO:0051247	Biological process	positive regulation of protein metabolic process	8	0.04075
GO:0009832	Biological process	plant-type cell wall biogenesis	8	0.04494
GO:0010604	Biological process	positive regulation of macromolecule metabolic process	8	0.0494
GO:0031325	Biological process	positive regulation of cellular metabolic process	8	0.0494
GO:0005231	Molecular function	excitatory extracellular ligand-gated ion channel activity	7	0.00184
GO:0004536	Molecular function	deoxyribonuclease activity	7	0.0033
GO:0003779	Molecular function	actin binding	7	0.02216
GO:0007215	Biological process	glutamate receptor signaling pathway	7	0.00064
GO:0015850	Biological process	organic hydroxy compound transport	7	0.00087
GO:0006308	Biological process	DNA catabolic process	7	0.00326
GO:0015988	Biological process	energy coupled proton transmembrane transport, against electrochemical gradient	7	0.00502
GO:0048029	Molecular function	monosaccharide binding	6	5.5e-07
GO:0030246	Molecular function	carbohydrate binding	6	0.00054
GO:0004520	Molecular function	endodeoxyribonuclease activity	6	0.00904
GO:0008094	Molecular function	DNA-dependent ATPase activity	6	0.00904
GO:0000746	Biological process	conjugation	6	1.9e-07
GO:0006383	Biological process	transcription from RNA polymerase III promoter	6	1.2e-06
GO:0015985	Biological process	energy coupled proton transport, down electrochemical gradient	6	3e-05
GO:0015986	Biological process	ATP synthesis coupled proton transport	6	3e-05
GO:0006026	Biological process	aminoglycan catabolic process	6	0.0095
GO:0000160	Biological process	phosphorelay signal transduction system	6	0.01157
GO:0006022	Biological process	aminoglycan metabolic process	6	0.01395
GO:0044786	Biological process	cell cycle DNA replication	6	0.02306
GO:0016144	Biological process	S-glycoside biosynthetic process	6	0.03096
GO:0019758	Biological process	glycosinolate biosynthetic process	6	0.03096
GO:0016104	Biological process	triterpenoid biosynthetic process	6	0.04044
GO:0003747	Molecular function	translation release factor activity	5	0.00841
GO:0004659	Molecular function	prenyltransferase activity	5	0.01911
GO:0008079	Molecular function	translation termination factor activity	5	0.02404
GO:0001558	Biological process	regulation of cell growth	5	0.00924
GO:0007005	Biological process	mitochondrion organization	5	0.01474
GO:0040008	Biological process	regulation of growth	5	0.02651
GO:0010212	Biological process	response to ionizing radiation	5	0.03695
GO:0003682	Molecular function	chromatin binding	4	0.00349
GO:0016888	Molecular function	endodeoxyribonuclease activity, producing 5'-phosphomonoesters	4	0.00349
GO:0015020	Molecular function	glucuronosyltransferase activity	4	0.00583
GO:0016661	Molecular function	oxidoreductase activity, acting on other nitrogenous compounds as donors	4	0.00903
GO:0016307	Molecular function	phosphatidylinositol phosphate kinase activity	4	0.03213
GO:0006338	Biological process	chromatin remodeling	4	0.00096
GO:0080135	Biological process	regulation of cellular response to stress	4	0.0018
GO:0010413	Biological process	glucuronoxylan metabolic process	4	0.00476
GO:0005985	Biological process	sucrose metabolic process	4	0.00994
GO:0051640	Biological process	organelle localization	4	0.0135
GO:0008242	Molecular function	omega peptidase activity	3	0.01968
GO:0008940	Molecular function	nitrate reductase activity	3	0.01968
GO:0033177	Cellular component	proton-transporting two-sector ATPase complex, proton-transporting domain	3	0.00188
GO:0005753	Cellular component	mitochondrial proton-transporting ATP synthase complex	3	0.04594
GO:0045259	Cellular component	proton-transporting ATP synthase complex	3	0.04594
GO:0006805	Biological process	xenobiotic metabolic process	3	0.03486
GO:0009410	Biological process	response to xenobiotic stimulus	3	0.03486
GO:0071466	Biological process	cellular response to xenobiotic stimulus	3	0.03486
GO:0000288	Biological process	nuclear-transcribed mRNA catabolic process, deadenylation-dependent decay	2	0.04925
GO:0000289	Biological process	nuclear-transcribed mRNA poly(A) tail shortening	2	0.04925
GO:0006971	Biological process	hypotonic response	2	0.04925
GO:0009611	Biological process	response to wounding	2	0.04925
GO:0015800	Biological process	acidic amino acid transport	2	0.04925
GO:0015813	Biological process	L-glutamate transport	2	0.04925
GO:0032196	Biological process	transposition	2	0.04925

## Sheet: Table S15
Table S15. Plant materials used for BSA sequencing, resequencing and sex specific primer PCR amplification.
NO.	Accession	Sex	Origin	Leaf source	Library type	Female FT2-fragment 332bp	Female CPS2-fragment 228bp	Female SAUR2-fragment 515bp
1	Anhaipianzaosheng	♀	Anhai, Fujian	CBGR	BSA-F	1	1	1
2	Biqi	♀	Yuyao, Zhejiang	CBGR	BSA-F and Resequence	1	1	1
3	Biqi6	♀	Yuyao,Zhejiang	Yuyao,Zhejiang	BSA-F	1	1	1
4	Biqi12	♀	Yuyao, Zhejiang	CBGR	BSA-F	1	1	1
5	Biqibianyi	♀	Yuyao,Zhejiang	Yuyao, Zhejiang	BSA-F	1	1	1
6	C2013-10	♀	Cixi, Zhejiang	Cixi, Zhejiang	BSA-F	1	1	1
7	C2013-12	♀	Cixi, Zhejiang	Cixi, Zhejiang	BSA-F	1	1	1
8	C2013-13	♀	Cixi, Zhejiang	Cixi, Zhejiang	BSA-F	1	1	1
9	Cimei	♀	Wenzhou, Zhejiang	CBGR	BSA-F	1	1	1
10	Dahongpao	♀	Huzhou, Zhejiang	CBGR	BSA-F	1	1	1
11	Daji	♀	Suzhou,Jiangsu	CBGR	BSA-F	1	1	1
12	Damuye	♀	Ninghai,Zhejiang	CBGR	BSA-F	1	1	1
13	Dayegaozhuang	♀	Wenzhou, Zhejiang	CBGR	BSA-F	1	1	1
14	Dayeguang	♀	Hangzhou, Zhejiang	CBGR	BSA-F	1	1	1
15	Dayehuang	♀	Hangzhou, Zhejiang	CBGR	BSA-F	1	1	1
16	Denglongmei	♀	Wenzhou, Zhejiang	CBGR	BSA-F	1	1	1
17	Dingao	♀	Wenzhou, Zhejiang	CBGR	BSA-F	1	1	1
18	Dongkui	♀	Yuyao, Zhejiang	Yuyao, Zhejiang	BSA-F and Resequenced	1	1	1
19	Dongshanxiye	♀	Suzhou,Jiangsu	Suzhou,Jiangsu	BSA-F	1	1	1
20	Dongzhuamei	♀	Hunan	CBGR	BSA-F	1	1	1
21	Fenhong3	♀	Shangyu,Zhejiang	Shangyu,Zhejiang	BSA-F	1	1	1
22	Guangdongheimei	♀	Guangzhou, Guangdong	CBGR	BSA-F	1	1	1
23	Heiruilin	♀	Taiwan	CBGR	BSA-F	1	1	1
24	Huaaobaimei	♀	Guizhou	CBGR	BSA-F	1	1	1
25	Huangyemei	♀	Wenzhou, Zhejiang	CBGR	BSA-F	1	1	1
26	H2011-11	♀	Hangzhou, Zhejiang	Hangzhou, Zhejiang	BSA-F	1	1	1
27	HZ2012-1	♀	Hangzhou,Zhejiang	Hangzhou,Zhejiang	BSA-F	1	1	1
28	HZ2012-10	♀	Hangzhou,Zhejiang	Hangzhou,Zhejiang	BSA-F	1	1	1
29	HZ2012-2	♀	Hangzhou,Zhejiang	Hangzhou,Zhejiang	BSA-F	1	1	1
30	HZ2012-3	♀	Hangzhou,Zhejiang	Hangzhou,Zhejiang	BSA-F	1	1	1
31	HZ2012-4	♀	Hangzhou,Zhejiang	Hangzhou,Zhejiang	BSA-F	1	1	1
32	HZ2012-5	♀	Hangzhou,Zhejiang	Hangzhou,Zhejiang	BSA-F	1	1	1
33	HZ2012-6	♀	Hangzhou,Zhejiang	Hangzhou,Zhejiang	BSA-F	1	1	1
34	Jianmei	♀	Cixi, Zhejiang	CBGR	BSA-F	1	1	1
35	Liuyemei	♀	Jinhua, Zhejiang	CBGR	BSA-F	1	1	1
36	Muyemei	♀	Jinhua, Zhejiang	CBGR	BSA-F	1	1	1
37	Ningboyong56	♀	Yuyao, Zhejiang	CBGR	BSA-F	1	1	1
38	Niuyemei	♀	Jingzhou,Hunan	CBGR	BSA-F	1	1	1
39	Putaoli	♀	Hangzhou, Zhejiang	CBGR	BSA-F	1	1	1
40	Ruiguangmei	♀	Japan	Yuyao, Zhejiang	BSA-F	1	1	1
41	Sanjiaaowumei	♀	Ningbo, Zhejiang	CBGR	BSA-F	1	1	1
42	Shuijing	♀	Yuyao, Zhejiang	Yuyao, Zhejiang	BSA-F	1	1	1
43	Shuijing1	♀	Yuyao, Zhejiang	Yuyao, Zhejiang	BSA-F	1	1	1
44	Shuijing2	♀	Yuyao, Zhejiang	Yuyao, Zhejiang	BSA-F	1	1	1
45	Shuijing3	♀	Shangyu,Zhejiang	Shangyu,Zhejiang	BSA-F	1	1	1
46	Shuijing4	♀	Shangyu,Zhejiang	Shangyu,Zhejiang	BSA-F	1	1	1
47	Songjiang	♀	Cixi, Zhejiang	CBGR	BSA-F	1	1	1
48	Songmaoli	♀	Hangzhou, Zhejiang	CBGR	BSA-F	1	1	1
49	Tongzimei	♀	Jingzhou,Hunan	CBGR	BSA-F	1	1	1
50	Tuda	♀	Wenzhou, Zhejiang	CBGR	BSA-F	1	1	1
51	Tumei	♀	Wenzhou, Zhejiang	CBGR	BSA-F	1	1	1
52	Wanqimimei	♀	Yuyao, Zhejiang	Yuyao, Zhejiang	BSA-F	1	1	1
53	Wenfangmei	♀	Guixi,Jiangxi	CBGR	BSA-F	1	1	1
54	Xiaoji	♀	Suzhou,Jiangsu	CBGR	BSA-F	1	1	1
55	Xiazhihong	♀	Yuyao, Zhejiang	Yuyao, Zhejiang	BSA-F and Resequenced	1	1	1
56	YY2010-70	♀	Yuyao, Zhejiang	Yuyao, Zhejiang	BSA-F	1	1	1
57	YY2010-71	♀	Yuyao, Zhejiang	Yuyao, Zhejiang	BSA-F	1	1	1
58	YY2010-76	♀	Yuyao, Zhejiang	Yuyao, Zhejiang	BSA-F	1	1	1
59	YY2010-77	♀	Yuyao, Zhejiang	Yuyao, Zhejiang	BSA-F	1	1	1
60	YG2012-24	♀	Unkown	CBGR	BSA-F	1	1	1
61	YG2012-25	♀	Unkown	CBGR	BSA-F	1	1	1
62	YG2012-26	♀	Unkown	CBGR	BSA-F	1	1	1
63	YG2012-29	♀	Unkown	CBGR	BSA-F	1	1	1
64	YG2012-30	♀	Unkown	CBGR	BSA-F	1	1	1
65	YG2012-35	♀	Unkown	CBGR	BSA-F	1	1	1
66	YG2012-44	♀	Unkown	CBGR	BSA-F	1	1	1
67	YG2012-46	♀	Yuyao, Zhejiang	CBGR	BSA-F	1	1	1
68	YG2012-66	♀	Yuyao, Zhejiang	CBGR	BSA-F	1	1	1
69	YG2012-71	♀	Unkown	CBGR	BSA-F	1	1	1
70	YG2012-79	♀	Unkown	CBGR	BSA-F	1	1	1
71	YG2012-80	♀	Unkown	CBGR	BSA-F	1	1	1
72	YG2012-85	♀	Unkown	CBGR	BSA-F	1	1	1
73	YG2012-86	♀	Unkown	CBGR	BSA-F	1	1	1
74	YG2012-88	♀	Unkown	CBGR	BSA-F	1	1	1
75	YG2012-90	♀	Unkown	CBGR	BSA-F	1	1	1
76	YG2012-95	♀	Unkown	CBGR	BSA-F	1	1	1
77	YG2012-107	♀	Unkown	CBGR	BSA-F	1	1	1
78	YG2012-113	♀	Unkown	CBGR	BSA-F	1	1	1
79	YG2012-115	♀	Unkown	CBGR	BSA-F	1	1	1
80	YG2012-122	♀	Unkown	CBGR	BSA-F	1	1	1
81	YG2012-124	♀	Unkown	CBGR	BSA-F	1	1	1
82	Y2012-131	♀	Yuyao, Zhejiang	Yuyao, Zhejiang	BSA-F	1	1	1
83	Y2012-133	♀	Yuyao, Zhejiang	Yuyao, Zhejiang	BSA-F	1	1	1
84	Y2012-134	♀	Yuyao, Zhejiang	Yuyao, Zhejiang	BSA-F	1	1	1
85	Y2012-136	♀	Yuyao, Zhejiang	Yuyao, Zhejiang	BSA-F	1	1	1
86	Y2012-137	♀	Yuyao, Zhejiang	Yuyao, Zhejiang	BSA-F	1	1	1
87	Y2012-138	♀	Yuyao, Zhejiang	Yuyao, Zhejiang	BSA-F	1	1	1
88	Y2012-139	♀	Yuyao, Zhejiang	Yuyao, Zhejiang	BSA-F	1	1	1
89	Y2012-153	♀	Shangyu,Zhejiang	Shangyu,Zhejiang	BSA-F	1	1	1
90	Y2013-11	♀	Yuyao,Zhejiang	Yuyao,Zhejiang	BSA-F	1	1	1
91	Y2013-15	♀	Yuyao,Zhejiang	Yuyao,Zhejiang	BSA-F	1	1	1
92	Yangpingmei	♀	Taizhou, Zhejiang	CBGR	BSA-F	1	1	1
93	Yongzao	♀	Ningbo, Zhejiang	CBGR	BSA-F	1	1	1
94	Yuelipan1	♀	Yuyao, Zhejiang	Yuyao, Zhejiang	BSA-F	1	1	1
95	Yuelipan2	♀	Shangyu,Zhejiang	Shangyu,Zhejiang	BSA-F	1	1	1
96	yuyaobai12	♀	Yuyao, Zhejiang	Yuyao, Zhejiang	BSA-F	1	1	1
97	Zaodazhong2	♀	Yuyao, Zhejiang	Yuyao, Zhejiang	BSA-F	1	1	1
98	Zaose	♀	Hangzhou, Zhejiang	CBGR	BSA-F	1	1	1
99	Zaoshenganmei	♀	Anhai, Fujian	CBGR	BSA-F	1	1	1
100	Zaosuan	♀	Yuyao, Zhejiang	Yuyao, Zhejiang	BSA-F	1	1	1
101	Biqi2	♀	Yuyao,Zhejiang	Yuyao,Zhejiang		1	1	1
102	Chise	♀	Hangzhou, Zhejiang	CBGR		1	1	1
103	Dafudayexidi	♀	Suzhou, Jiangsu	Suzhou, Jiangsu		1	1	1
104	Dayemuchun	♀	Jingzhou,Hunan	Jingzhou,Hunan		1	1	1
105	Fenhong2	♀	Yuyao,Zhejiang	Yuyao,Zhejiang		1	1	1
106	Fenhong4	♀	Yuyao,Zhejiang	Yuyao,Zhejiang		1	1	1
107	Guangdongdamei	♀	Guangzhou, Guangdong	CBGR		1	1	1
108	HZ2012-9	♀	Hangzhou,Zhejiang	Hangzhou,Zhejiang		1	1	1
109	Jinqiantanmei	♀	Hangzhou, Zhejiang	CBGR		1	1	1
110	Mudongdaye	♀	Jingzhou,Hunan	Jingzhou,Hunan		1	1	1
111	Shangchongmei	♀	Jingzhou,Hunan	CBGR		1	1	1
112	Wenlingbenmei	♀	Wenzhou, Zhejiang	CBGR		1	1	1
113	Xianghong	♀	Hangzhou, Zhejiang	CBGR		1	1	1
114	Xiaoyemuchun	♀	Jingzhou,Hunan	Jingzhou,Hunan		1	1	1
115	YG2012-33	♀	Unkown	CBGR		1	1	1
116	YG2012-33	♀	Unkown	CBGR		1	1	1
117	YG2012-42	♀	Unkown	CBGR		1	1	1
118	YG2012-45	♀	Unkown	CBGR		1	1	1
119	YG2012-47	♀	Unkown	CBGR		1	1	1
120	YG2012-54	♀	Unkown	CBGR		1	1	1
121	YG2012-59	♀	Unkown	CBGR		1	1	1
122	YG2012-67	♀	Unkown	CBGR		1	1	1
123	YG2012-69	♀	Unkown	CBGR		1	1	1
124	YG2012-70	♀	Unkown	CBGR		1	1	1
125	YG2012-72	♀	Unkown	CBGR		1	1	1
126	YG2012-73	♀	Unkown	CBGR		1	1	1
127	YG2012-81	♀	Unkown	CBGR		1	1	1
128	YG2012-106	♀	Unkown	CBGR		1	1	1
129	YG2012-110	♀	Unkown	CBGR		1	1	1
130	YG2012-118	♀	Unkown	CBGR		1	1	1
131	YG2012-125	♀	Unkown	CBGR		1	1	1
132	Y2015-6	♀	Jingzhou,Hunan	Jingzhou,Hunan		1	1	1
133	Zaoqimimei	♀	Yuyao,Zhejiang	CBGR		1	1	1
134	C2010-1	♂	Cixi, Zhejiang	Cixi, Zhejiang	BSA-M	0	0	0
135	C2010-11	♂	Cixi, Zhejiang	Cixi, Zhejiang	BSA-M	0	0	0
136	C2010-13	♂	Cixi, Zhejiang	Cixi, Zhejiang	BSA-M	0	0	0
137	C2010-14	♂	Cixi, Zhejiang	Cixi, Zhejiang	BSA-M	0	0	0
138	C2010-15	♂	Cixi, Zhejiang	Cixi, Zhejiang	BSA-M	0	0	0
139	C2010-17	♂	Cixi, Zhejiang	Cixi, Zhejiang	BSA-M	0	0	0
140	C2010-18	♂	Cixi, Zhejiang	Cixi, Zhejiang	BSA-M	0	0	0
141	C2010-19	♂	Cixi, Zhejiang	Cixi, Zhejiang	BSA-M	0	0	0
142	C2010-2	♂	Cixi, Zhejiang	Cixi, Zhejiang	BSA-M	0	0	0
143	C2010-20	♂	Cixi, Zhejiang	Cixi, Zhejiang	BSA-M	0	0	0
144	C2010-22	♂	Cixi, Zhejiang	Cixi, Zhejiang	BSA-M	0	0	0
145	C2010-23	♂	Cixi, Zhejiang	Cixi, Zhejiang	BSA-M	0	0	0
146	C2010-24	♂	Cixi, Zhejiang	Cixi, Zhejiang	BSA-M	0	0	0
147	C2010-25	♂	Cixi, Zhejiang	Cixi, Zhejiang	BSA-M	0	0	0
148	C2010-26	♂	Cixi, Zhejiang	Cixi, Zhejiang	BSA-M	0	0	0
149	C2010-27	♂	Cixi, Zhejiang	Cixi, Zhejiang	BSA-M	0	0	0
150	C2010-28	♂	Cixi, Zhejiang	Cixi, Zhejiang	BSA-M	0	0	0
151	C2010-29	♂	Cixi, Zhejiang	Cixi, Zhejiang	BSA-M	0	0	0
152	C2010-30	♂	Cixi, Zhejiang	Cixi, Zhejiang	BSA-M	0	0	0
153	C2010-31	♂	Cixi, Zhejiang	Cixi, Zhejiang	BSA-M	0	0	0
154	C2010-32	♂	Cixi, Zhejiang	Cixi, Zhejiang	BSA-M	0	0	0
155	C2010-33	♂	Cixi, Zhejiang	Cixi, Zhejiang	BSA-M	0	0	0
156	C2010-34	♂	Cixi, Zhejiang	Cixi, Zhejiang	BSA-M	0	0	0
157	C2010-35	♂	Cixi, Zhejiang	Cixi, Zhejiang	BSA-M	0	0	0
158	C2010-36	♂	Cixi, Zhejiang	Cixi, Zhejiang	BSA-M	0	0	0
159	C2010-37	♂	Cixi, Zhejiang	Cixi, Zhejiang	BSA-M	0	0	0
160	C2010-38	♂	Cixi, Zhejiang	Cixi, Zhejiang	BSA-M	0	0	0
161	C2010-39	♂	Cixi, Zhejiang	Cixi, Zhejiang	BSA-M	0	0	0
162	C2010-40	♂	Cixi, Zhejiang	Cixi, Zhejiang	BSA-M	0	0	0
163	C2010-41	♂	Cixi, Zhejiang	Cixi, Zhejiang	BSA-M	0	0	0
164	C2010-42	♂	Cixi, Zhejiang	Cixi, Zhejiang	BSA-M	0	0	0
165	C2010-43	♂	Cixi, Zhejiang	Cixi, Zhejiang	BSA-M	0	0	0
166	C2010-44	♂	Cixi, Zhejiang	Cixi, Zhejiang	BSA-M	0	0	0
167	C2010-45	♂	Cixi, Zhejiang	Cixi, Zhejiang	BSA-M	0	0	0
168	C2010-46	♂	Cixi, Zhejiang	Cixi, Zhejiang	BSA-M	0	0	0
169	C2010-47	♂	Cixi, Zhejiang	Cixi, Zhejiang	BSA-M	0	0	0
170	C2010-48	♂	Cixi, Zhejiang	Cixi, Zhejiang	BSA-M	0	0	0
171	C2010-49	♂	Cixi, Zhejiang	Cixi, Zhejiang	BSA-M	0	0	0
172	C2010-50	♂	Cixi, Zhejiang	Cixi, Zhejiang	BSA-M	0	0	0
173	C2010-51	♂	Cixi, Zhejiang	Cixi, Zhejiang	BSA-M	0	0	0
174	C2010-52	♂	Cixi, Zhejiang	Cixi, Zhejiang	BSA-M	0	0	0
175	C2010-53	♂	Cixi, Zhejiang	Cixi, Zhejiang	BSA-M	0	0	0
176	C2010-54	♂	Cixi, Zhejiang	Cixi, Zhejiang	BSA-M	0	0	0
177	C2010-55	♂	Cixi, Zhejiang	Cixi, Zhejiang	BSA-M	0	0	0
178	C2010-55	♂	Cixi, Zhejiang	Cixi, Zhejiang	BSA-M	0	0	0
179	C2013-14	♂	Cixi, Zhejiang	Cixi, Zhejiang	BSA-M and resequenced	0	0	0
180	FJ2011-37	♂	Fuan,Fujian	Fuan,Fujian	BSA-M	0	0	0
181	FJ2011-40	♂	Fuan,Fujian	Fuan,Fujian	BSA-M	0	0	0
182	FJ2011-41	♂	Fuan,Fujian	Fuan,Fujian	BSA-M	0	0	0
183	FJ2011-42	♂	Fuan,Fujian	Fuan,Fujian	BSA-M	0	0	0
184	FJ2011-43	♂	Fuan,Fujian	Fuan,Fujian	BSA-M	0	0	0
185	GX2011-20	♂	Guilin,Guangxi	Guilin,Guangxi	BSA-M	0	0	0
186	GX2011-21	♂	Guilin,Guangxi	Guilin,Guangxi	BSA-M	0	0	0
187	GX2011-22	♂	Guilin,Guangxi	Guilin,Guangxi	BSA-M	0	0	0
188	GX2011-23	♂	Guilin,Guangxi	Guilin,Guangxi	BSA-M	0	0	0
189	GX2011-24	♂	Guilin,Guangxi	Guilin,Guangxi	BSA-M	0	0	0
190	GZ2011-33	♂	Qiandongnan,Guizhou	Qiandongnan,Guizhou	BSA-M	0	0	0
191	GZ2011-34	♂	Qiandongnan,Guizhou	Qiandongnan,Guizhou	BSA-M	0	0	0
192	H2011-12	♂	Hangzhou,Zhejiang	Hangzhou,Zhejiang	BSA-M and resequenced	0	0	0
193	H2011-13	♂	Hangzhou,Zhejiang	Hangzhou,Zhejiang	BSA-M	0	0	0
194	JS2011-14	♂	Suzhou,Jiansu	Suzhou,Jiansu	BSA-M	0	0	0
195	JS2011-17	♂	Suzhou,Jiansu	Suzhou,Jiansu	BSA-M	0	0	0
196	JS2011-18	♂	Suzhou,Jiansu	Suzhou,Jiansu	BSA-M	0	0	0
197	JS2011-19	♂	Suzhou,Jiansu	Suzhou,Jiansu	BSA-M	0	0	0
198	T2011-26	♂	Taizhou,Zhejiang	Taizhou,Zhejiang	BSA-M	0	0	0
199	T2011-29	♂	Taizhou,Zhejiang	Taizhou,Zhejiang	BSA-M	0	0	0
200	T2011-31	♂	Taizhou,Zhejiang	Taizhou,Zhejiang	BSA-M	0	0	0
201	W2011-1	♂	Wenzhou,Zhejiang	Wenzhou,Zhejiang	BSA-M	0	0	0
202	W2011-2	♂	Wenzhou,Zhejiang	Wenzhou,Zhejiang	BSA-M	0	0	0
203	W2011-3	♂	Wenzhou,Zhejiang	Wenzhou,Zhejiang	BSA-M	0	0	0
204	W2011-4	♂	Wenzhou,Zhejiang	Wenzhou,Zhejiang	BSA-M	0	0	0
205	W2011-6	♂	Wenzhou,Zhejiang	Wenzhou,Zhejiang	BSA-M	0	0	0
206	W2011-9	♂	Wenzhou,Zhejiang	Wenzhou,Zhejiang	BSA-M	0	0	0
207	W2011-25	♂	Wenzhou,Zhejiang	Wenzhou,Zhejiang	BSA-M	0	0	0
208	Y2010-1	♂	Yuyao,Zhejiang	Yuyao,Zhejiang	BSA-M	0	0	0
209	Y2010-4	♂	Yuyao,Zhejiang	Yuyao,Zhejiang	BSA-M	0	0	0
210	Y2010-7	♂	Yuyao,Zhejiang	Yuyao,Zhejiang	BSA-M and resequenced	0	0	0
211	Y2010-12	♂	Yuyao,Zhejiang	Yuyao,Zhejiang	BSA-M	0	0	0
212	Y2010-14	♂	Yuyao,Zhejiang	Yuyao,Zhejiang	BSA-M	0	0	0
213	Y2010-20	♂	Yuyao,Zhejiang	Yuyao,Zhejiang	BSA-M	0	0	0
214	Y2010-21	♂	Yuyao,Zhejiang	Yuyao,Zhejiang	BSA-M	0	0	0
215	Y2010-23	♂	Yuyao,Zhejiang	Yuyao,Zhejiang	BSA-M	0	0	0
216	Y2010-24	♂	Yuyao,Zhejiang	Yuyao,Zhejiang	BSA-M	0	0	0
217	Y2010-25	♂	Yuyao,Zhejiang	Yuyao,Zhejiang	BSA-M	0	0	0
218	Y2010-36	♂	Yuyao,Zhejiang	Yuyao,Zhejiang	BSA-M	0	0	0
219	Y2010-44	♂	Yuyao,Zhejiang	Yuyao,Zhejiang	BSA-M	0	0	0
220	Y2010-45	♂	Yuyao,Zhejiang	Yuyao,Zhejiang	BSA-M	0	0	0
221	Y2010-46	♂	Yuyao,Zhejiang	Yuyao,Zhejiang	BSA-M	0	0	0
222	Y2010-47	♂	Yuyao,Zhejiang	Yuyao,Zhejiang	BSA-M	0	0	0
223	Y2010-48	♂	Yuyao,Zhejiang	Yuyao,Zhejiang	BSA-M	0	0	0
224	Y2010-51	♂	Yuyao,Zhejiang	Yuyao,Zhejiang	BSA-M	0	0	0
225	Y2010-52	♂	Yuyao,Zhejiang	Yuyao,Zhejiang	BSA-M	0	0	0
226	Y2010-54	♂	Yuyao,Zhejiang	Yuyao,Zhejiang	BSA-M	0	0	0
227	Y2010-55	♂	Yuyao,Zhejiang	Yuyao,Zhejiang	BSA-M	0	0	0
228	Y2010-59	♂	Yuyao,Zhejiang	Yuyao,Zhejiang	BSA-M	0	0	0
229	Y2010-60	♂	Yuyao,Zhejiang	Yuyao,Zhejiang	BSA-M	0	0	0
230	Y2010-61	♂	Yuyao,Zhejiang	Yuyao,Zhejiang	BSA-M	0	0	0
231	Y2010-63	♂	Yuyao,Zhejiang	Yuyao,Zhejiang	BSA-M	0	0	0
232	Y2012-1	♂	Yuyao,Zhejiang	Yuyao,Zhejiang	BSA-M	0	0	0
233	Y2012-2	♂	Yuyao,Zhejiang	Yuyao,Zhejiang	BSA-M	0	0	0
234	Y2015-20	♂	Jingzhou,Hunan	Jingzhou,Hunan	Resequenced	0	0	0
235	C2010-55	♂	Cixi, Zhejiang	Cixi, Zhejiang		0	0	0
236	W2011-9	♂	Wenzhou,Zhejiang	Wenzhou,Zhejiang		0	0	0
237	Y2010-47	♂	Yuyao,Zhejiang	Yuyao,Zhejiang		0	0	0
238	Y2010-24	♂	Yuyao,Zhejiang	Yuyao,Zhejiang		0	0	0
239	Y2010-54	♂	Yuyao,Zhejiang	Yuyao,Zhejiang		0	0	0
240	Y2010-46	♂	Yuyao,Zhejiang	Yuyao,Zhejiang		0	0	0
241	Y2010-63	♂	Yuyao,Zhejiang	Yuyao,Zhejiang		0	0	0
242	Y2010-36	♂	Yuyao,Zhejiang	Yuyao,Zhejiang		0	0	0
243	Y2012-151	♂	Yuyao,Zhejiang	Yuyao,Zhejiang		0	0	0
244	Y2015-1	♂	Jingzhou,Hunan	Jingzhou,Hunan		0	0	0
245	Y2015-2	♂	Jingzhou,Hunan	Jingzhou,Hunan		0	0	0
246	Y2015-3	♂	Jingzhou,Hunan	Jingzhou,Hunan		0	0	0
247	Y2015-4	♂	Jingzhou,Hunan	Jingzhou,Hunan		0	0	0
248	Y2015-5	♂	Jingzhou,Hunan	Jingzhou,Hunan		0	0	0
249	Y2015-7	♂	Jingzhou,Hunan	Jingzhou,Hunan		0	0	0
250	Y2015-8	♂	Jingzhou,Hunan	Jingzhou,Hunan		0	0	0
251	Y2015-9	♂	Jingzhou,Hunan	Jingzhou,Hunan		0	0	0
252	Y2015-10	♂	Jingzhou,Hunan	Jingzhou,Hunan		0	0	0
253	Y2015-11	♂	Jingzhou,Hunan	Jingzhou,Hunan		0	0	0
254	Y2015-12	♂	Jingzhou,Hunan	Jingzhou,Hunan		0	0	0
255	Y2015-13	♂	Jingzhou,Hunan	Jingzhou,Hunan		0	0	0
256	Y2015-14	♂	Jingzhou,Hunan	Jingzhou,Hunan		0	0	0
257	Y2015-15	♂	Jingzhou,Hunan	Jingzhou,Hunan		0	0	0
258	Y2015-16	♂	Jingzhou,Hunan	Jingzhou,Hunan		0	0	0
259	Y2015-17	♂	Jingzhou,Hunan	Jingzhou,Hunan		0	0	0
260	Y2015-18	♂	Jingzhou,Hunan	Jingzhou,Hunan		0	0	0
261	Y2015-19	♂	Jingzhou,Hunan	Jingzhou,Hunan		0	0	0

## Sheet: Table S17
Table S17. The filtered SNP information in BSA and resequenced individuals.
						BSA Female					BSA Male first					Biqi (♀)					Dongkui (♀)					Xiazhihong (♀)					Y2015-20 (♂)					C2013-14 (♂)					Y2010-7 (♂)					H2011-12 (♂)
Linkage group	Position (cM)	Scaffold name	Scaffold position	Physical position(bp)	Female reference	first base	base ratio	second base	base ratio	all reads	first base	base ratio	second base	base ratio	all reads	first base	base ratio	second base	base ratio	all reads	first base	base ratio	second base	base ratio	all reads	first base	base ratio	second base	base ratio	all reads	first base	base ratio	second base	base ratio	all reads	first base	base ratio	second base	base ratio	all reads	first base	base ratio	second base	base ratio	all reads	first base	base ratio	second base	base ratio
LG8	21.805	S_1083	103615	21784465	A	C	0.6667	A	0.3333	51	C	0.9882	A	0.0118	85	A	0.5	C	0.5	28	C	1	A	0	11	C	1	A	0	16	C	1	A	0	23	C	1	A	0	18	C	1	A	0	22	C	1	A	0
LG8	22.477	S_895	334482	21929378	T	G	0.6789	T	0.3211	109	G	0.9836	T	0.0164	122	G	0.5	T	0.5	62	G	1	T	0	45	G	1	T	0	57	G	1	T	0	49	G	1	T	0	36	G	1	T	0	29	G	1	T	0
LG8	24.3	S_651	361453	22464803	A	G	0.6701	A	0.3299	97	G	0.9823	A	0.0177	113	G	0.569	A	0.4138	58	G	1	A	0	32	G	1	A	0	43	G	1	A	0	39	G	1	A	0	36	G	1	A	0	46	G	1	A	0
LG8	24.3	S_651	382944	22443312	A	G	0.6471	A	0.3529	85	G	0.9677	A	0.0215	93	G	0.6154	A	0.3846	52	G	1	A	0	39	G	1	A	0	35	-	-	-	-	-	G	1	A	0	28	G	1	A	0	36	G	1	A	0
LG8	24.3	S_651	438943	22387313	C	T	0.6944	C	0.3056	36	T	0.9762	C	0.0119	84	C	0.7083	T	0.2917	24	T	1	C	0	19	T	1	C	0	22	T	1	C	0	40	T	1	C	0	40	T	1	C	0	32	T	1	C	0
LG8	34.445	S_906a	140699	26530476	A	G	0.67	A	0.32	100	G	0.9765	A	0.0235	85	G	0.64	A	0.36	50	G	0.6944	A	0.3056	36	G	0.6842	A	0.3158	38	G	1	A	0	48	G	1	A	0	33	G	1	A	0	35	G	1	A	0
LG8	35.2	S_711b	1167468	27124234	G	A	0.6837	G	0.3163	98	A	0.9794	G	0.0103	97	A	1	G	0	44	G	0.5238	A	0.4762	42	G	0.9767	A	0.0233	43	A	1	G	0	46	A	1	G	0	27	A	1	G	0	9	A	1	G	0
LG8	36.7	S_164	146107	27869453	T	G	0.55	T	0.45	60	G	0.9462	T	0.0538	93	T	0.6889	G	0.3111	45	G	0.5161	T	0.4839	31	G	1	T	0	18	G	1	T	0	16	-	-	-	-	-	-	-	-	-	-	T	0.6667	G	0.3333
[truncated: 1 more columns]

## Sheet: Table S18
Table S18. Female specific-genes and their paralogous on the same chromosome 8
Gene name	GeneID	Physical cooridnates		Prediction			Cloning result	Highest hit in TAIR database by BLASTP			BLASTX annotation	Female specific gene
		start	end	length exons	length introns	number of exons		Locus	Annotation	Description
MrCPS2	Mr8G025874.1	24266489	24282515	1185	14842	7	243bp (only the first exon)	AT4G02780.1	CPS2	Catalyzes the conversion of geranylgeranyl pyrophosphate (GGPP) to copalyl pyrophosphate (CPP) of gibberellin biosynthesis	ent-copalyl diphosphate synthase, chloroplastic [Juglans regia]	Yes
MrCPS1	Mr8G019421.1	12691497	12698478	2400	4582	15	2427bp	AT4G02780.1	CPS1	Catalyzes the conversion of geranylgeranyl pyrophosphate (GGPP) to copalyl pyrophosphate (CPP) of gibberellin biosynthesis	PREDICTED: ent-copalyl diphosphate synthase, chloroplastic [Juglans regia]
MrCKA2	Mr8G025875.1	24294770	24297315	483	2063	3	483bp	AT3G50000.1	CKA2	Encodes the casein kinase II (CK2) catalytic subunit (alpha).	casein kinase II subunit alpha-2-like [Sesamum indicum]	Yes
MrCKA1	Mr8G002830.2	22526667	22534863	1449	6748	13	1449bp	AT3G50000.1	CKA2	Encodes the casein kinase II (CK2) catalytic subunit (alpha).	PREDICTED: casein kinase II subunit alpha-2 [Vitis vinifera]
MrTFIID2	Mr8G025876.1	24300321	24300924	312	292	2	312bp	AT5G43130.1	TAF4, TAF4B	TBP-associated factor 4	transcription initiation factor TFIID subunit 4b-like [Juglans regia]	Yes
MrTFIID1	Mr8G002831.1	22537515	22543640	2829	3297	14	312bp	AT5G43130.1	TAF4, TAF4B	TBP-associated factor 4	PREDICTED: transcription initiation factor TFIID subunit 4b isoform X1 [Juglans regia]
MrASP2	Mr8G025877.1	24301676	24303498	1215	608	4	1140bp	AT1G09730.2	ASP1	Encodes a SUMO protease that positively regulates the transition to flowering in long and short days.	probable ubiquitin-like-specific protease 2B [Juglans regia]	Yes
MrASP1	Mr8G020746.1	21189158	21201485	2484	9544	15	2832bp	AT1G09730.2	ASP1	Encodes a SUMO protease that positively regulates the transition to flowering in long and short days.	PREDICTED: probable ubiquitin-like-specific protease 2B [Juglans regia]
MrSAUR2	Mr8G025878.1	24305428	24305787	360	0	1	360bp	AT1G43040.1	SAUR58	SMALL AUXIN UPREGULATED RNA (SAUR)-like auxin-responsive protein family	indole-3-acetic acid-induced protein ARG7-like [Juglans regia]	Yes
MrSAUR1	Mr8G001598.1	18134075	18135018	360	0	1	360bp	AT1G43040.1	SAUR58	SAUR-like auxin-responsive protein family	PREDICTED: indole-3-acetic acid-induced protein ARG7-like [Juglans regia]
MrLsd90-2	Mr8G025879.1	24307723	24309786	1800	264	3	1868bp	AT5G25070.1		metabolism of very long-chain fatty acid-containing phospholipids	protein lsd90 [Juglans regia]	Yes
MrLsd90-1	Mr8G001597.1	18136303	18140152	2430	1026	3	2430bp	AT5G25070.1		metabolism of very long-chain fatty acid-containing phospholipids	PREDICTED: protein lsd90 [Juglans regia]
MrFT2	Mr8G025880.1	24322638	24325272	528	2107	4	198bp (only the first exon)	AT1G65480.1	FT	PEBP (phosphatidylethanolamine-binding protein) family protein	FT-like protein [Betula luminifera]	Yes
MrFT1	Mr8G026778.1	17812114	17814954	528	2092	4	528bp	AT1G65480.1	FT	PEBP (phosphatidylethanolamine-binding protein) family protein	flowering locus T-like protein [Fagus crenata]

## Sheet: Table S19
Table S19. Primer sequences information
Primer	sequence (5'-3')	targeted genes or region
For PCR in M. rubra
MrFT2_BD-F	GGTATAGTAATCAGGATTCCAT	MrFT2 (Mr8G025880.1)
MrFT2_BD-R	ATTTAATGAGATGAGATAAAGAGA
MrFT2-M1-F	ATGGCCAGGGAAAGGGACACTCTCG	MrFT2 (Mr8G025880.1)
MrFT2-M1-R	TCACAATCTTCTCCTTCCACCACAG
MrSAUR2-F	TGAGGATAGCCTGCGAGATC	MrSAUR2 (Mr8G025878.1)
MrSAUR2-R	AAGTGATGCAATAGTGGCAG
MrFT2-M2-F	CCTCTCAGGTTGTCAACCAA	MrFT2 (Mr8G025880.1) and MrFT1 (Mr8G0267788.1)
MrFT2-M2-R	GAAAAGATCGATTTGATAC
MrCPS2-F	GTGCAGCTGCAAATGATATTCAT	MrCPS2 (Mr8G025874.1) and MrCPS1 (Mr8G19421.1)
MrCPS2-R	CAGGCAGACCATCTGAGGA
For PCR analysis and expression test in red bayberry organs
MrActin-F	AGCCTACATCGCTCTGGACT	Actin
MrActin-R	GTGGTTTCGTGTATGCCAGC
FT1-RT-F	ATGGCTAGGGAAAGGGACCCTCTCA	MrFT1 (Mr8G026778.1)
FT1-RT-R	TTGCCCTCATAGCGATGGATCTC
FT2-RT-F	ATGGCCAGGGAAAGGGACACTCTCG	MrFT2 (Mr8G025880.1)
FT2-RT-R	ATAAGCAGAGTATAGAACGTCCTT
CPS1-RT-F	CTTCTCTGTTCTTCAAGGGCGCA	MrCPS1 (Mr8G019421.1)
CPS1-RT-R	TTTGAAACACATCTCGACTGCGC
CPS2-RT-F	ATGAGGTTGAGACAAATTGGGA	MrCPS2 (Mr8G025874.1)
CPS2-RT-R	CTTCTAGAATTTCTTGAGAAGTA
ASP2-RT-F	GGCTCTACCTTGTCTGTTTGCTGGT	MrASP2 (Mr8G025877.1)
ASP2-RT-R	AAATTACTGACTTTTGACTTT
ASP1-RT-F	CAGATTATGTTATATATCGCGATA	MrASP1 (Mr8G020746.1)
ASP1-RT-R	CCACTGGCACCCAATACCAATAAG
SAUR2-RT-F	GTCAGACGCAGTCCCAGAGGGTCAT	MrSAUR2 (Mr8G025878.1)
SAUR2-RT-R	GAAGAGATCGATCTCGCAGGCTATC
SAUR1-RT-F	CCGGCAGAGTCGTCAGACACT	MrSAUR1 (Mr8G001598.1)
SAUR1-RT-R	CAAACTCTTCCTCCGAGAGA
For cloning the gap between S_5204 and S_2925a
GapA-F	GTATTATTATTGTACGTTATCTAG
GapA_R	TAGCTATAAGTCTCACAAAGAGAAG
GapB-F	ATGCTTCACAAAAGATGACATCACT
GapB_R	AATCCTAGGATTAAGGCAACCCAAG
